# Supplementary material for: The Relationship between Diet Breadth and Geographic Range Size in the Butterfly Subfamily Nymphalinae – A Study of Global Scale
Source: PLoS One. 2011 Jan 5;6(1):e16057. doi: 10.1371/journal.pone.0016057 (PMC3016415; doi:10.1371/journal.pone.0016057)
Supplement: Table S1 — List of taxa used in this study with their Genbank accession numbers. (XLSX) [file pone.0016057.s002.xlsx]

## Sheet: Sheet1
Species	COI	EL-1alpha	wingless
Aglais io	AY248785	AY248810	AF412766
Aglais milberti	AY248787	AY248812	AY248828
Aglais urticae	AY248786	AY248811	AF412777
Anartia fatima	AY788607	AY788709	AY788470
Anartia jatrophae	AY788608	AY788710	AY788471
Antanartia delius	AY788610	AY788712	AY788473
Antanartia schaeneia	AY218236	AY218255	AF412780
Anthanassa ardys	AF187743	AY788713	AY788474
Anthanassa texana	AF187806	AY788716	AY788477
Anthanassa tulcis	AF187802	EF493978	EF493871
Antillea pelops	GQ864733	GQ864827	GQ864421
Araschnia levana	GQ864735	GQ864829	GQ864423
Castilia eranites	AY788617	AY788722	AY788483
Castilia myia	AF187784	EF493980	EF493873
Castilia ofella	AY788618	AY788723	AY788484
Catacroptera cloanthe	AY788619	AY788724	AY788485
Chlosyne acastus	AF187735	AY788725	AY788486
Chlosyne californica	AF187750
Chlosyne gaudealis	AF187770	AY788727	AY788488
Chlosyne gorgone	AF187772	AY788728	AY788489
Chlosyne harrisii	AF187773	AY788729	AY788490
Chlosyne janais	AY788620	AY788730	AY788491
Chlosyne lacinia	AY090227	AY090195	AY090161
Chlosyne leanira	AF187781
Chlosyne narva	AF187786	AY788731	AY788492
Chlosyne nycteis	AF187788	AY788732	AY788493
Chlosyne palla	AF187791	AY788733	AY788494
Chlosyne theona	AF187808	AY788734	AY788495
Doleschallia bisaltide	AY788621	AY788735	AY788496
Eresia coela	AY788623	AY788737	AY788498
Eresia eunice	AY788624	AY788738	AY788499
Euphydryas anicia	AF187756
Euphydryas aurinia	AF187746	AY788743	AY788504
Euphydryas chalcedona	AF187752	AY788744	AY788505
Euphydryas cynthia	AF186869	AF153925	AF153964
Euphydryas desfontainii	AY090226	AY090193	AY090159
Euphydryas editha	AF187765	AY788745	AY788506
Euphydryas gillettii	AF187771	AY788746	AY788507
Euphydryas iduna	AF187776
Euphydryas intermedia	AF187777
Euphydryas maturna	AF186893	AF187782	AF153972
Euphydryas phaeton	AF187797	AY788747	AY788508
Historis acheronta	AY788631	AY788750	AY788511
Historis odius	AY788632	AY788751	AY788512
Hypanartia kefersteini	AY788640	AY788759	AY788519
Hypanartia lethe	AF187774	AY788760	AY788520
Hypolimnas alimena	AY788633	AY788752	AY788513
Hypolimnas anthedon	AY788634	AY788753	AY788514
Hypolimnas bolina	AY090224	AY090190	AY090156
Hypolimnas misippus	AY788635	AY788754	AY788515
Hypolimnas usambara	AY788637	AY788637	AY788517
Junonia almana	EU053289	EU053325	EU053362
Junonia artaxia	AY788642	AY788762	AY788522
Junonia atlites	EU053292	EU053328	EU053365
Junonia coenia	AY248777	EU053331	EU053368
Junonia evarete	EU053297	EU053334	EU053371
Junonia genoveva	EU053300	EU053337	EU053374
Junonia hedonia	AY788644	AY788763	AY788523
Junonia hierta	EU053307	EU053344	EU053381
Junonia iphita	AY090225	AY090191	AY090157
Junonia lemonias	EU053308	EU053345	EU053382
Junonia natalica	AY788645	AY788764	AY788524
Junonia oenone	AY788646	AY788765	AY788525
Junonia orithya	EU053314	EU053351	EU053388
Junonia sophia	AY788647	AY788766	AY788526
Junonia terea	AY788648	AY788767	AY788527
Junonia westermanni	EU053320	EU053357	EU053394
Junonia villida	EU053321	EU053358	EU053395
Kallima inachus	AY788650	AY788769	AY788529
Kallima paralekta	AY090229	AY090197	AY090163
Melitaea acreina	FJ462229	FJ462289	FJ462164
Melitaea aetherie	FJ462230	FJ462290	FJ462165
Melitaea arduinna	AF187742	AY788774	AY788534
Melitaea asteria	FJ462233	FJ462296
Melitaea athalia	FJ462234	FJ462297	FJ462171
Melitaea aurelia	AF187745	FJ462299	FJ462173
Melitaea britomartis	AF187748	FJ462302	FJ462175
Melitaea cinxia	AY788656	AY788776	AY788536
Melitaea deione	FJ462247	FJ462314	FJ462185
Melitaea deserticola	AF187759	FJ462315	FJ462187
Melitaea diamina	AF187761	FJ462317	FJ462189
Melitaea didyma	FJ462253	FJ462322	FJ462194
Melitaea didymoides	AF187762	AY090194	AY090160
Melitaea interrupta	FJ462260	FJ462328	FJ462200
Melitaea latonigena	FJ462261	FJ462329	FJ462201
Melitaea parthenoides	FJ462271	FJ462339	FJ462211
Melitaea persea	AF187796	AY788779	AY788539
Melitaea phoebe	FJ462274	FJ462342	FJ462214
Melitaea scotosia	AF187804	AY788780	AY788540
Melitaea trivia	AF187810	AY788782	AY788542
Melitaea varia	AF187812	AY788783	AY788543
Microtia dymas	AF187764	AY788785	AY788545
Microtia elada	AY788659	AY788786	AY788546
Mynes geoffroyi	AY248778	AY248803	AF412760
Nymphalis antiopa	AY218246	AY218266	AY218284
Nymphalis californica	AY248789	AY248814	AY248830
Nymphalis l-album	AY248791	AY248816	AY248832
Nymphalis polychloros	AY248788	AY248813	AY248829
Nymphalis xanthomelas	AY248790	AY248815	AY248831
Phyciodes batesii	AF187747	EF494005	EF493898
Phyciodes cocyta	AF187755	AY090192	AY090158
Phyciodes mylitta	AF187785	AY788791	AY788551
Phyciodes orseis	AY156631	AY788792	AY788552
Phyciodes pallida	AF187792	AY788794	AY788554
Phyciodes phaon	AF187798	AY788795	AY788555
Phyciodes picta	AF187800	AY788796	AY788556
Phyciodes pulchella	AY156662	AY788797	AY788557
Phyciodes tharos	AF187807	AY788798	AY788558
Phyciodes graphica	AY156684	AY788790	AY788550
Polygonia c-album	AY090222	AY090188	AY090154
Polygonia c-auerum	AY248799	AY248824	AF412786
Polygonia canace	AY248792	AY248817	AY248833
Polygonia comma	AY248794	AY248819	AF412781
Polygonia egea	AY248800	AY248825	AY248838
Polygonia faunus	AY248798	AY248823	AY248837
Polygonia gracilis	FJ639415	FJ639484	FJ639383
Polygonia interrogationis	AY248793	AY248818	AY248834
Polygonia oreas	AY788663	AY788801	AY788561
Polygonia progne	FJ639426	FJ639481	FJ639373
Polygonia satyrus	AY248796	AY248821	AY248835
Precis antilope	AY788665	AY788803	AY788563
Precis archesia	AY788666	AY788804	AY788564
Precis ceryne	AY788667	AY788805	AY788565
Precis octavia	AY788669	AY788807	AY788567
Precis tugela	AY788671	AY788809	AY788569
Protogoniomorpha anacardii	AY090223	AY090189	AY090155
Protogoniomorpha parhassus	AY788673	AY788811	AY788571
Pycina zamba	GQ864804	GQ864898	GQ864492
Rhinopalpa polynice	AY788674	AY788812	AY788572
Salamis cacta	AY788676	AY788814	AY788574
Siproeta epaphus	AY788677	AY788815	AY788575
Siproeta stelenes	AY218248	AY218268	AY218286
Smyrna blomfildia	AY788678	AY788816	AY788576
Symbrenthia lilaea	AY788679	AY788817	AY788577
Tegosa anieta	AF187739
Tigridia acesta	AY788684	AY788822	AY788582
Vanessa atalanta	AY090221	AY090187	AF412772
Vanessa cardui	AY248782	AY248807	AF412770
Vanessa gonerilla	AY248784	AY248809	AF412782
Vanessa indica	AY788687	AY788825	AY788585
Vanessa itea	AY788688	AY788826	AY788586
Vanessa kershawi	AY788689	AY788827	AY788587
Vanessa virginiensis	AY248783	AY248808	AY248827
Yoma sabina	EU053399	EU053397	EU053398
