# Supplementary material for: The Relationship between Diet Breadth and Geographic Range Size in the Butterfly Subfamily Nymphalinae – A Study of Global Scale
Source: PLoS One. 2011 Jan 5;6(1):e16057. doi: 10.1371/journal.pone.0016057 (PMC3016415; doi:10.1371/journal.pone.0016057)
Supplement: Table S2 — Diet breadth and geographic range data for 182 Nymphalinae species. Data used in the analyses. Diet breadth measures used in the analyses were number of genera and diet breath index. Diet breadth index was calculated by multiplying the number of host plant genera by the number of families and orders used. (XLSX) [file pone.0016057.s003.xlsx]

## Sheet: Sheet1
Species	No. of genera	No. of families	No. of orders	Diet breadth index	Geographic range (km2)
Aglais io	2	2	1	4	4.40279e+07
Aglais milberti	1	1	1	1	1.43952e+07
Aglais urticae	2	2	1	4	4.28992e+07
Anartia fatima	7	4	1	28	2.8399e+06
Anartia jatrophae	8	5	1	40	2.55235e+06
Anartia lytrea	1	1	1	1	999738
Antanartia abyssinica	4	1	1	4	5.45397e+06
Antanartia delius	4	2	1	8	6.52184e+06
Antanartia dimorphica	4	2	2	16	1.0707e+07
Antanartia hippomene	2	1	1	2	929902
Antanartia schaeneia	5	1	1	5	5.79663e+06
Anthanassa ardys	3	1	1	3	3.66674e+06
Anthanassa frisia	4	1	1	4	4.04286e+06
Anthanassa ptolyca	1	1	1	1	3.33131e+06
Anthanassa texana	3	1	1	3	6.04051e+06
Anthanassa tulcis	2	1	1	2	2.8399e+06
Antillea pelops	2	1	1	2	999738
Araschnia levana	1	1	1	1	5.49275e+07
Castilia eranites	2	1	1	2	4.22765e+06
Castilia myia	1	1	1	1	2.55235e+06
Castilia ofella	2	1	1	2	2.67765e+06
Catacroptera cloanthe	5	1	1	5	1.33248e+07
Chlosyne acastus	3	1	1	3	2.24436e+06
Chlosyne californica	2	1	1	2	357052
Chlosyne definita	1	1	1	1	286972
Chlosyne gabbii	4	1	1	4	2.72961e+06
Chlosyne gaudealis	1	1	1	1	999738
Chlosyne gorgone	4	1	1	4	3.46378e+06
Chlosyne harrisii	3	1	1	3	2.0529e+07
Chlosyne hippodrome	1	1	1	1	3.66674e+06
Chlosyne hoffmanni	1	1	1	1	2.72961e+06
Chlosyne janais	2	1	1	2	3.95427e+06
Chlosyne lacinia	15	1	1	15	1.45604e+07
Chlosyne leanira	2	1	1	2	4.37919e+06
Chlosyne melanarge	1	1	1	1	2.55235e+06
Chlosyne narva	2	2	2	8	2.67765e+06
Chlosyne nycteis	6	1	1	6	3.9149e+06
Chlosyne palla	5	1	1	5	1.89552e+06
Chlosyne rosita	1	1	1	1	2.55235e+06
Chlosyne theona	4	3	1	12	4.48624e+06
Chlosyne whitneyi	2	1	1	2	1.33102e+06
Doleschallia bisaltide	7	2	2	28	4075242
Doleschallia dascon	1	1	1	1	845757
Doleschallia dascylus	2	1	1	2	845757
Doleschallia hexophthalmos	1	1	1	1	845757
Eresia alsina	1	1	1	1	2.11407e+06
Eresia coela	1	1	1	1	999738
Eresia eunice	1	1	1	1	1.38513e+07
Euphydryas anicia	2	2	1	4	5.42026e+06
Euphydryas aurinia	11	6	3	198	2.01071e+07
Euphydryas chalcedona	16	7	2	224	3.12804e+06
Euphydryas cynthia	1	1	1	1	955196
Euphydryas desfontainii	3	1	1	3	2.46229e+06
Euphydryas editha	11	5	2	110	1.89552e+06
Euphydryas gillettii	7	4	2	56	1.24751e+06
Euphydryas iduna	3	2	2	12	8.19883e+06
Euphydryas intermedia	1	1	1	1	8.90015e+06
Euphydryas maturna	8	6	2	96	2.47623e+07
Euphydryas phaeton	17	9	3	459	4.70655e+06
Historis acheronta	2	2	2	8	9.45981e+06
Historis odius	2	2	2	8	2.22304e+07
Hypanartia kefersteini	1	1	1	1	2.31867e+06
Hypanartia lethe	3	2	1	6	1.03064e+07
Hypolimnas alimena	7	3	3	63	3.67678e+06
Hypolimnas anomala	1	1	1	1	5.36272e+06
Hypolimnas anthedon	4	2	2	16	2.18411e+07
Hypolimnas antilope	4	2	2	16	1.40804e+07
Hypolimnas bolina	22	11	8	1936	1.35063e+07
Hypolimnas deceptor	1	1	1	1	1.78614e+06
Hypolimnas deois	2	1	1	2	845757
Hypolimnas dinarcha	1	1	1	1	4.8613e+06
Hypolimnas misippus	13	6	5	390	5.47665e+07
Hypolimnas monteironis	2	1	1	2	6.52184e+06
Hypolimnas salmacis	2	1	1	2	7.22138e+06
Hypolimnas usambara	2	1	1	2	3.43052e+06
Junonia almana	7	4	2	56	8.45083e+06
Junonia artaxia	1	1	1	1	7.11981e+06
Junonia atlites	4	2	2	16	3.60258e+06
Junonia chorimene	6	1	1	6	1.49247e+07
Junonia coenia	19	6	1	114	4.48624e+06
Junonia evarete	9	5	1	45	2.10278e+07
Junonia genoveva	5	2	1	10	2.67765e+06
Junonia hedonia	6	2	2	24	6.91504e+06
Junonia hierta	7	1	1	7	4.16907e+07
Junonia iphita	4	1	1	4	1.32781e+07
Junonia lemonias	4	2	2	16	1.12567e+07
Junonia natalica	8	2	1	16	7.34269e+06
Junonia oenone	8	1	1	8	2.26125e+07
Junonia orithya	22	6	2	264	3.82562e+07
Junonia sophia	7	1	1	7	1.19805e+07
Junonia stygia	6	1	1	6	8.85656e+06
Junonia terea	7	1	1	7	1.22029e+07
Junonia villida	24	9	6	1296	1.19805e+07
Junonia westermanni	8	2	2	32	8.88185e+06
Kallima inachus	4	1	1	4	1.07171e+07
Kallima limborgii	3	1	1	3	4.01092e+06
Kallima paralekta	2	1	1	2	1.87202e+06
Kallima philarchus	1	1	1	1	1.04715e+06
Melitaea acreina	1	1	1	1	144246
Melitaea aetherie	1	1	1	1	1.87864e+06
Melitaea arduinna	1	1	1	1	1.39499e+07
Melitaea asteria	1	1	1	1	456404
Melitaea athalia	5	2	1	10	4.93336e+07
Melitaea aurelia	5	3	2	30	1.40012e+07
Melitaea britomartis	2	1	1	2	7.42708e+06
Melitaea cinxia	2	1	1	2	3.41229e+07
Melitaea deione	3	1	1	3	2.46229e+06
Melitaea deserticola	2	1	1	2	3.80947e+06
Melitaea diamina	4	3	2	24	1.33094e+07
Melitaea didyma	5	2	1	10	1.09122e+07
Melitaea didymoides	1	1	1	1	1.06141e+07
Melitaea interrupta	1	1	1	1	1.24519e+06
Melitaea latonigena	1	1	1	1	4.02133e+06
Melitaea parthenoides	2	2	1	4	1.53702e+06
Melitaea persea	1	1	1	1	4.40189e+06
Melitaea phoebe	3	2	2	12	2.71822e+07
Melitaea punica	1	1	1	1	3.15559e+06
Melitaea scotosia	3	1	1	3	2.66369e+06
Melitaea trivia	2	2	1	4	8.40802e+06
Melitaea varia	2	2	2	8	758143
Microtia dymas	2	1	1	2	286972
Microtia elada	2	2	2	8	3.02306e+06
Mynes geoffroyi	2	1	1	2	1.64317e+06
Nymphalis antiopa	13	5	3	195	6.7423e+07
Nymphalis californica	1	1	1	1	2.72961e+06
Nymphalis l-album	4	3	3	36	3.32148e+07
Nymphalis polychloros	4	3	2	24	1.03025e+07
Nymphalis xanthomelas	2	2	2	8	3.01899e+07
Phyciodes batesii	1	1	1	1	7.48744e+06
Phyciodes cocyta	1	1	1	1	6.78549e+06
Phyciodes graphica	1	1	1	1	6.8063e+06
Phyciodes mylitta	3	1	1	3	1.36366e+06
Phyciodes orseis	1	1	1	1	3.81529e+06
Phyciodes pallida	1	1	1	1	4.48624e+06
Phyciodes phaon	2	2	1	4	6.5207e+06
Phyciodes picta	2	2	2	8	1.60457e+06
Phyciodes pulchella	2	1	1	2	2.26703e+07
Phyciodes tharos	1	1	1	1	4.98571e+06
Poladryas minuta	1	1	1	1	5.35679e+06
Polygonia c-album	8	7	5	280	3.08085e+07
Polygonia canace	5	1	1	5	2.66369e+06
Polygonia c-auerum	2	2	1	4	1.59745e+07
Polygonia comma	5	3	1	15	4.70655e+06
Polygonia egea	3	1	1	3	1.23718e+07
Polygonia faunus	8	5	5	200	1.26549e+07
Polygonia gracilis	3	2	2	12	1.40133e+07
Polygonia interrogationis	5	3	1	15	1.38889e+07
Polygonia oreas	1	1	1	1	3.03078e+06
Polygonia progne	4	4	4	64	1.10431e+07
Polygonia satyrus	3	3	2	18	9.0194e+06
Precis antilope	2	1	1	2	1.2898e+07
Precis archesia	3	1	1	3	5.81902e+06
Precis ceryne	3	1	1	3	1.49368e+07
Precis octavia	6	1	1	6	1.73632e+07
Precis pelarga	2	1	1	2	1.18235e+07
Precis rauana	1	1	1	1	3.05874e+06
Precis tugela	3	1	1	3	5.68104e+06
Protogoniomorpha anacardii	9	1	1	9	1.63913e+07
Protogoniomorpha parhassus	6	1	1	6	2.18224e+07
Protogoniomorpha temora	5	1	1	5	1.77066e+07
Pycina zamba	1	1	1	1	5.14593e+06
Rhinopalpa polynice	2	1	1	2	5.89459e+06
Salamis cacta	1	1	1	1	1.18235e+07
Siproeta epaphus	2	1	1	2	1.39234e+07
Siproeta stelenes	3	1	1	3	1.49302e+07
Smyrna blomfildia	3	1	1	3	4.58498e+06
Smyrna karwinskii	3	1	1	3	2.55235e+06
Symbrenthia hippoclus	5	1	1	5	9.55985e+06
Symbrenthia hypselis	4	1	1	4	7.84911e+06
Symbrenthia lilaea	3	1	1	3	1.22231e+07
Tegosa anieta	2	1	1	2	5.14593e+06
Tigridia acesta	1	1	1	1	7.90997e+06
Vanessa atalanta	8	2	1	16	3.93608e+07
Vanessa cardui	62	10	9	5580	1.12977e+08
Vanessa carye	9	2	2	36	6.31119e+06
Vanessa gonerilla	1	1	1	1	267743
Vanessa indica	3	1	1	3	8.45108e+06
Vanessa itea	3	1	1	3	1.81609e+06
Vanessa kershawi	12	2	2	48	4.58709e+06
Vanessa tameamea	5	1	1	5	16111.6
Vanessa virginiensis	19	6	6	684	2.5678e+06
Yoma sabina	3	1	1	3	7.62455e+06
